# Supplementary material for: Visible Foliar Injury and Ecophysiological Responses to Ozone and Drought in Oak Seedlings
Source: Plants (Basel). 2022 Jul 13;11(14):1836. doi: 10.3390/plants11141836 (PMC9317710; doi:10.3390/plants11141836)
Supplement: Supplementary file 1 [file plants-11-01836-s001.zip]

Archive with 1 entries (1 files):
- plants-1760036-supplementary.pdf
